# Supplementary material for: Comparison of Two Field Deployable PCR Platforms for SARS-CoV-2 and Influenza A and B Viruses’ Detection
Source: Pathogens. 2025 Jan 3;14(1):27. doi: 10.3390/pathogens14010027 (PMC11768418; doi:10.3390/pathogens14010027)
Supplement: Supplementary file 1 [file pathogens-14-00027-s001.zip]

Archive with 1 entries (1 files):
- pathogens-3359343-supplementary.pdf
